# Supplementary material for: A MexR Mutation Which Confers Aztreonam Resistance to Pseudomonas aeruginosa
Source: Front Microbiol. 2021 Jun 24;12:659808. doi: 10.3389/fmicb.2021.659808 (PMC8264304; doi:10.3389/fmicb.2021.659808)
Supplement: Supplementary Table 3 — Transcriptome analysis: differentially expressed genes by RNAseq. [file Table_3.XLS]

## Sheet: Group_CSP18-VS-ARP36_DE_signi
PA_number	GeneName	Fold change(ARP36/CSP18)	pval	Product
PA0424	mexR	14.73	1.42752e-07	multidrug resistance operon repressor MexR;
PA0425	mexA	8.24745	1.60956e-05	multidrug resistance protein MexA;
PA0426	mexB	6.9202	6.39756e-05	multidrug resistance protein MexB;
PA0427	oprM	7.00706	5.81906e-05	outer membrane protein OprM;
PA1002	phnB	0.145788	7.76761e-05	anthranilate synthase component II;
PA2069	PA2069	0.0754295	1.04509e-06	carbamoyl transferase;
PA3328	PA3328	0.158708	0.000153333	FAD-dependent monooxygenase;
PA3329	PA3329	0.137194	4.98662e-05	hypothetical protein;
PA3330	PA3330	0.104679	6.24059e-06	short-chain dehydrogenase;
PA3331	PA3331	0.119454	1.62614e-05	cytochrome P450;
PA3333	fabH2	0.091048	2.00495e-06	3-oxoacyl-ACP synthase III;
PA3334	PA3334	0.141268	0.000110459	acyl carrier protein;
PA3335	PA3335	0.127053	3.20539e-05	hypothetical protein;
PA3336	PA3336	0.099009	4.9683e-06	major facilitator superfamily transporter;
PA3361	lecB	0.138311	9.50384e-05	fucose-binding lectin PA-IIL;
PA4210	phzA1	0.124435	0.000128046	phenazine biosynthesis protein;
PA4211	phzB1	0.0771983	1.45111e-06	phenazine biosynthesis protein;
PA4218	PA4218	0.0140719	5.06954e-13	transporter;
PA4219	PA4219	0.0152635	1.18988e-12	hypothetical protein;
PA4220	PA4220	0.00479382	5.79138e-05	hypothetical protein;
PA4221	fptA	0.00977878	3.1324e-15	Fe(III)-pyochelin outer membrane receptor;
PA4222	PA4222	0.0124215	1.16025e-13	ABC transporter ATP-binding protein;
PA4223	PA4223	0.0190685	2.42479e-12	ABC transporter ATP-binding protein;
PA4224	pchG	0.0114688	9.76498e-14	pyochelin biosynthetic protein PchG;
PA4225	pchF	0.010265	2.8525e-15	pyochelin synthetase;
PA4226	pchE	0.011102	6.18237e-15	dihydroaeruginoic acid synthetase;
PA4228	pchD	0.0136825	1.49573e-13	2%2C3-dihydroxybenzoate-AMP ligase;
PA4229	pchC	0.0154685	3.39747e-11	pyochelin biosynthetic protein PchC;
PA4230	pchB	0.0219668	7.49027e-09	isochorismate-pyruvate lyase;
PA4231	pchA	0.0199957	3.15675e-12	salicylate biosynthesis isochorismate synthase;
