# Supplementary material for: A MexR Mutation Which Confers Aztreonam Resistance to Pseudomonas aeruginosa
Source: Front Microbiol. 2021 Jun 24;12:659808. doi: 10.3389/fmicb.2021.659808 (PMC8264304; doi:10.3389/fmicb.2021.659808)
Supplement: Supplementary Table 4 — Genomic mutations identified by genome resequencing with elimination of SNVs with synonymous mutation and the same mutations between CSP18 and ARP36. [file Table_4.XLS]

## Sheet: Group1.Genome.SNV
Type	Start	END	Ref(PAO1)	Obs	Func	Gene locus	ExonicFunc	AAChange	CSP18				ARP36				Protein name
INDEL	14187	14187	-	C	upstream;downstream	PA0009,PA0011;PA0010			-	-	-	-	hom	214	485	1	glycine--tRNA ligase subunit alpha;lipid A biosynthesis lauroyl acyltransferase;DNA-3-methyladenine glycosidase I;
INDEL	169342	169342	C	-	upstream;downstream	PA0149,PA0150;PA0148			hom	14.4	2	1	-	-	-	-	ECF subfamily sigma-70 factor;transmembrane sensor;adenosine deaminase;
INDEL	203631	203631	-	ACTGGCGGG	exonic	PA0178	nonframeshift insertion	PA0178:PA0178.t01:exon1:c.436_437insCCCGCCAGT:p.P146delinsPASP,	-	-	-	-	hom	214	363	1	two-component sensor;
INDEL	203631	203631	-	AATGGAGGG	exonic	PA0178	nonframeshift insertion	PA0178:PA0178.t01:exon1:c.436_437insCCCTCCATT:p.P146delinsPSIP,	het	217	392	0.83	-	-	-	-	two-component sensor;
INDEL	276531	276531	-	T	exonic	PA0244	frameshift insertion	PA0244:PA0244.t01:exon1:c.804_805insA:p.V268fs,	-	-	-	-	hom	178	259	1	shikimate 5-dehydrogenase;
INDEL	298447	298457	GCTAACGGTGG	-	upstream	PA0263			-	-	-	-	het	217	351	0.81	secreted protein Hcp;
INDEL	298457	298467	GACTAACGTTG	-	upstream	PA0263			hom	214	355	1	-	-	-	-	secreted protein Hcp;
INDEL	359922	359922	-	TTCGCTTAAGCGCCGATTAAGC	upstream;downstream	PA0320;PA0319,PA0321			-	-	-	-	hom	214	217	1	hypothetical protein PA0320;hypothetical protein PA0319;acetylpolyamine aminohydrolase;
INDEL	359922	359922	-	TTCGCTTAAGCGGCGATTAAGC	upstream;downstream	PA0320;PA0319,PA0321			het	217	328	0.66	-	-	-	-	hypothetical protein PA0320;hypothetical protein PA0319;acetylpolyamine aminohydrolase;
INDEL	417906	417917	AGCCCGAGCCCG	-	exonic	PA0373	nonframeshift deletion	PA0373:PA0373.t01:exon1:c.380_391del:p.127_131del,	het	218	267	0.79	hom	214	307	0.85	signal recognition particle receptor FtsY;
INDEL	486373	486373	-	ACG	exonic	PA0434	nonframeshift insertion	PA0434:PA0434.t01:exon1:c.1410_1411insACG:p.R470delinsRT,	hom	19.3	2	1	-	-	-	-	hypothetical protein PA0434;
INDEL	851707	851707	-	C	upstream	PA0781,PA0782			hom	214	316	0.99	-	-	-	-	hypothetical protein PA0781;bifunctional proline dehydrogenase/pyrroline-5-carboxylate dehydrogenase;
INDEL	955437	955437	-	CCGGAGGTCGAC	downstream	PA0873,PA0874,PA0875			-	-	-	-	het	217	406	0.77	transcriptional regulator PhhR;hypothetical protein PA0874;hypothetical protein PA0875;
INDEL	955448	955448	-	CCCGGAGGTCGA	downstream	PA0873,PA0874,PA0875			hom	214	365	1	-	-	-	-	transcriptional regulator PhhR;hypothetical protein PA0874;hypothetical protein PA0875;
INDEL	955448	955448	-	CCCGGAGGTCGG	downstream	PA0873,PA0874,PA0875			-	-	-	-	het	217	435	0.75	transcriptional regulator PhhR;hypothetical protein PA0874;hypothetical protein PA0875;
INDEL	1060830	1060830	-	GATCCGCCT	downstream	PA0976,PA0978			-	-	-	-	het	217	403	0.68	7-cyano-7-deazaguanine synthase;hypothetical protein PA0978;
INDEL	1060855	1060855	-	CTCATCCGC	downstream	PA0976,PA0978			het	217	372	0.71	-	-	-	-	7-cyano-7-deazaguanine synthase;hypothetical protein PA0978;
INDEL	1074703	1074703	-	GGCAG	upstream;downstream	PA0994;PA0992,PA0993			het	218	433	0.76	-	-	-	-	usher CupC3;fimbrial subunit CupC1;chaperone CupC2;
INDEL	1074704	1074704	-	GCAGC	upstream;downstream	PA0994;PA0992,PA0993			-	-	-	-	het	217	530	0.78	usher CupC3;fimbrial subunit CupC1;chaperone CupC2;
INDEL	1300809	1300809	-	CAT	upstream;downstream	PA1200;PA1198,PA1199,PA1201			-	-	-	-	hom	214	349	1	hypothetical protein PA1200;hypothetical protein PA1198;lipoprotein;transcriptional regulator;
INDEL	1300809	1300814	CGATGA	CCATGATGA	exonic	PA1200	frameshift substitution	PA1200:PA1200.t01:exon1:c.1_4CCATGATGA,	hom	214	294	1	-	-	-	-	hypothetical protein PA1200;
INDEL	1311430	1311430	-	G	upstream;downstream	PA1209,PA1210;PA1211,PA1212			hom	214	399	1	-	-	-	-	hypothetical protein PA1209;quercetin 2,3-dioxygenase;hypothetical protein PA1211;major facilitator superfamily transporter;
INDEL	1408398	1408430	ATGATGGTCGTGGTGGTGGTGGTGGTGGTGGTG	ATGGTG	exonic	PA1297	nonframeshift substitution	PA1297:PA1297.t01:exon1:c.502_534CACCAT,	hom	214	238	1	-	-	-	-	metal transporter;
INDEL	1408398	1408424	ATGATGGTCGTGGTGGTGGTGGTGGTG	-	exonic	PA1297	nonframeshift deletion	PA1297:PA1297.t01:exon1:c.508_534del:p.170_178del,	-	-	-	-	het	217	370	0.68	metal transporter;
INDEL	1474375	1474382	CGATAGGA	CTAGGA	upstream	PA1361,PA1362,PA1363			-	-	-	-	hom	214	223	1	multidrug resistance protein PmpM;hypothetical protein PA1362;ECF subfamily sigma-70 factor;
INDEL	1474375	1474380	CGATAG	CTAG	upstream	PA1361,PA1362,PA1363			hom	214	228	1	-	-	-	-	multidrug resistance protein PmpM;hypothetical protein PA1362;ECF subfamily sigma-70 factor;
INDEL	1491850	1491850	C	-	upstream;downstream	PA1373,PA1375;PA1374			hom	214	427	1	-	-	-	-	3-oxoacyl-ACP synthase;erythronate-4-phosphate dehydrogenase;hypothetical protein PA1374;
INDEL	1491851	1491851	G	-	upstream;downstream	PA1373,PA1375;PA1374			-	-	-	-	hom	214	490	1	3-oxoacyl-ACP synthase;erythronate-4-phosphate dehydrogenase;hypothetical protein PA1374;
INDEL	1515971	1515973	GAC	GC	upstream;downstream	PA1393,PA1394,PA1395;PA1392			-	-	-	-	hom	214	482	1	adenylyl-sulfate kinase;hypothetical protein PA1394;hypothetical protein PA1395;hypothetical protein PA1392;
INDEL	1515972	1515972	A	-	upstream;downstream	PA1393,PA1394,PA1395;PA1392			hom	214	415	1	-	-	-	-	adenylyl-sulfate kinase;hypothetical protein PA1394;hypothetical protein PA1395;hypothetical protein PA1392;
INDEL	1636258	1636258	A	-	downstream	PA1505,PA1506,PA1507			hom	214	364	1	-	-	-	-	cyclic pyranopterin monophosphate synthase;hypothetical protein PA1506;transporter;
INDEL	1636259	1636259	G	-	downstream	PA1505,PA1506,PA1507			-	-	-	-	hom	214	437	1	cyclic pyranopterin monophosphate synthase;hypothetical protein PA1506;transporter;
INDEL	1865379	1865383	GCCTG	-	exonic	PA1724	frameshift deletion	PA1724:PA1724.t01:exon1:c.491_495del:p.164_165del,	-	-	-	-	het	217	459	0.84	type III export protein PscK;
INDEL	1865390	1865395	CGCCTG	-	exonic	PA1724	nonframeshift deletion	PA1724:PA1724.t01:exon1:c.502_507del:p.168_169del,	hom	214	334	1	-	-	-	-	type III export protein PscK;
INDEL	1882565	1882565	-	TGCTTGCATCCA	downstream	PA1737,PA1738			-	-	-	-	het	217	375	0.7	3-hydroxyacyl-CoA dehydrogenase;transcriptional regulator;
INDEL	1882565	1882565	-	TGCTTTCCTCCA	downstream	PA1737,PA1738			het	217	328	0.71	-	-	-	-	3-hydroxyacyl-CoA dehydrogenase;transcriptional regulator;
INDEL	2061264	2061275	AGCGGGGGCGCC	-	upstream;downstream	PA1890;PA1889,PA1891,PA1892			-	-	-	-	het	217	115	0.7	glutathione S-transferase;hypothetical protein PA1889;hypothetical protein PA1891;hypothetical protein PA1892;
INDEL	2061267	2061278	GGGGGCGCCGGC	-	exonic	PA1891	frameshift deletion	PA1891:PA1891.t01:exon1:c.390_390del:p.130_130del,	hom	214	78	1	-	-	-	-	hypothetical protein PA1891;
INDEL	2119455	2119455	-	G	exonic	PA1938	frameshift insertion	PA1938:PA1938.t01:exon1:c.530_531insG:p.G177fs,	-	-	-	-	hom	59	326	0.48	hypothetical protein PA1938;
INDEL	2136418	2136434	CGCCTGCGGCGTTATCC	-	downstream	PA1950,PA1951			-	-	-	-	het	217	133	0.47	ribokinase;hypothetical protein PA1951;
INDEL	2136426	2136442	GCGTTATCCGCCCTGCG	-	downstream	PA1950,PA1951			hom	214	294	1	-	-	-	-	ribokinase;hypothetical protein PA1951;
INDEL	2136513	2136515	TGG	TACGAGG	downstream	PA1950,PA1951			hom	163	27	1	-	-	-	-	ribokinase;hypothetical protein PA1951;
INDEL	2277496	2277496	-	AGC	upstream;downstream	PA2073;PA2072			hom	71.2	2	1	-	-	-	-	transporter membrane subunit;hypothetical protein PA2072;
INDEL	2329253	2329253	-	AT	upstream	PA2117,PA2118			-	-	-	-	hom	70.2	2	1	hypothetical protein PA2117;O6-methylguanine-DNA methyltransferase;
INDEL	2330582	2330584	TCC	TACC	downstream	PA2118,PA2118a,PA2119			-	-	-	-	hom	214	432	1	O6-methylguanine-DNA methyltransferase;hypothetical protein PA2118a;alcohol dehydrogenase;
INDEL	2330583	2330583	-	T	downstream	PA2118,PA2118a,PA2119			hom	214	376	1	-	-	-	-	O6-methylguanine-DNA methyltransferase;hypothetical protein PA2118a;alcohol dehydrogenase;
INDEL	2408955	2408956	CC	CGC	upstream	PA2188,PA2189,PA2190			hom	214	409	1	-	-	-	-	alcohol dehydrogenase;hypothetical protein PA2189;hypothetical protein PA2190;
INDEL	2408955	2408955	-	G	upstream	PA2188,PA2189,PA2190			-	-	-	-	hom	214	451	1	alcohol dehydrogenase;hypothetical protein PA2189;hypothetical protein PA2190;
INDEL	2558365	2558365	C	-	downstream	PA2319,PA2320			-	-	-	-	hom	6.75	5	1	transposase;GntR family transcriptional regulator;
INDEL	2568865	2568865	A	-	upstream;downstream	PA2326;PA2327,PA2328			hom	9.9	3	1	-	-	-	-	hypothetical protein PA2326;ABC transporter permease;hypothetical protein PA2328;
INDEL	2705426	2705426	-	GCCGGAAAC	upstream;downstream	PA2422,PA2423;PA2421			het	217	313	0.82	-	-	-	-	hypothetical protein PA2422;hypothetical protein PA2423;hypothetical protein PA2421;
INDEL	2705441	2705441	-	AACGCCGGC	upstream;downstream	PA2422,PA2423;PA2421			-	-	-	-	het	217	515	0.63	hypothetical protein PA2422;hypothetical protein PA2423;hypothetical protein PA2421;
INDEL	2735108	2735139	GCCGTGATCGTGATCGTGATCGTGATCGTGAT	GTCGTGATCGTGAT	exonic	PA2438	nonframeshift substitution	PA2438:PA2438.t01:exon1:c.44_75ATCACGATCACGAC,	het	217	355	0.75	-	-	-	-	hypothetical protein PA2438;
INDEL	2735122	2735139	CGTGATCGTGATCGTGAT	-	exonic	PA2438	nonframeshift deletion	PA2438:PA2438.t01:exon1:c.44_61del:p.15_21del,	-	-	-	-	hom	214	311	1	hypothetical protein PA2438;
INDEL	2756252	2756253	GT	-	exonic	PA2455	frameshift deletion	PA2455:PA2455.t01:exon1:c.528_528del:p.176_176del,	hom	214	404	1	-	-	-	-	hypothetical protein PA2455;
INDEL	2756254	2756255	CT	-	upstream;downstream	PA2457;PA2454,PA2455			-	-	-	-	hom	214	512	1	hypothetical protein PA2457;hypothetical protein PA2454;hypothetical protein PA2455;
INDEL	3083196	3083196	-	G	intergenic	PA2726(dist=3361),PA2729(dist=2946)			hom	214	407	1	-	-	-	-	radical activating enzyme;hypothetical protein PA2729;
INDEL	3083196	3083205	ACGCCTGGCG	AGCGCCTGGCG	intergenic	PA2726(dist=3361),PA2729(dist=2937)			-	-	-	-	hom	214	476	1	radical activating enzyme;hypothetical protein PA2729;
INDEL	3226325	3226328	ACTC	-	exonic	PA2873	frameshift deletion	PA2873:PA2873.t01:exon1:c.1060_1063del:p.354_355del,	hom	17.3	2	1	-	-	-	-	protein-glutamine gamma-glutamyltransferase;
INDEL	3316678	3316678	-	GCCACCGGGACAGTGCG	upstream;downstream	PA2955,PA2956,PA2958;PA2957			het	217	371	0.8	-	-	-	-	hypothetical protein PA2955;hypothetical protein PA2956;hypothetical protein PA2958;transcriptional regulator;
INDEL	3316678	3316678	-	GCCACCGGGACGGTGCC	upstream;downstream	PA2955,PA2956,PA2958;PA2957			-	-	-	-	hom	214	346	1	hypothetical protein PA2955;hypothetical protein PA2956;hypothetical protein PA2958;transcriptional regulator;
INDEL	3449774	3449774	-	TCGCCCACG	exonic	PA3076	nonframeshift insertion	PA3076:PA3076.t01:exon1:c.78_79insTCGCCCACG:p.T26delinsTSPT,	het	217	378	0.84	-	-	-	-	hypothetical protein PA3076;
INDEL	3449788	3449788	-	CACGCCGCG	exonic	PA3076	nonframeshift insertion	PA3076:PA3076.t01:exon1:c.92_93insCACGCCGCG:p.P31delinsPTPR,	hom	214	433	0.84	-	-	-	-	hypothetical protein PA3076;
INDEL	3449788	3449788	-	CACGCCGCC	exonic	PA3076	nonframeshift insertion	PA3076:PA3076.t01:exon1:c.92_93insCACGCCGCC:p.P31delinsPTPP,	-	-	-	-	hom	214	376	1	hypothetical protein PA3076;
INDEL	3491081	3491081	-	AGCCTG	exonic	PA3110	nonframeshift insertion	PA3110:PA3110.t01:exon1:c.331_332insCAGGCT:p.P111delinsQAP,	-	-	-	-	het	215	367	0.81	hypothetical protein PA3110;
INDEL	3491089	3491089	-	ACTGGG	exonic	PA3110	nonframeshift insertion	PA3110:PA3110.t01:exon1:c.323_324insCCCAGT:p.A108delinsAQS,	het	217	439	0.8	-	-	-	-	hypothetical protein PA3110;
INDEL	3491096	3491096	-	CGGGGC	exonic	PA3110	nonframeshift insertion	PA3110:PA3110.t01:exon1:c.316_317insGCCCCG:p.A106delinsAPA,	-	-	-	-	hom	214	440	0.88	hypothetical protein PA3110;
INDEL	3515231	3515231	-	ATTGATCG	upstream;downstream	PA3133;PA3134			het	217	438	0.78	-	-	-	-	transcriptional regulator;glutamate--tRNA ligase;
INDEL	3515233	3515233	-	GGATCGCT	upstream;downstream	PA3133;PA3134			-	-	-	-	hom	214	409	1	transcriptional regulator;glutamate--tRNA ligase;
INDEL	3780330	3780339	CCACAACGCC	-	downstream	PA3368,PA3369,PA3370,PA3371,PA3372,PA3373			-	-	-	-	hom	20.5	3	1	acetyltransferase;hypothetical protein PA3369;hypothetical protein PA3370;hypothetical protein PA3371;carbon-phosphorus lyase complex accessory protein;hypothetical protein PA3373;
INDEL	3812024	3812035	TCGGCGCCGGGG	-	exonic	PA3406	nonframeshift deletion	PA3406:PA3406.t01:exon1:c.1706_1717del:p.569_573del,	-	-	-	-	het	217	395	0.72	transporter HasD;
INDEL	3812039	3812050	GGGCCGGGGCCG	-	exonic	PA3406	nonframeshift deletion	PA3406:PA3406.t01:exon1:c.1691_1702del:p.564_568del,	hom	214	332	1	-	-	-	-	transporter HasD;
INDEL	3874313	3874313	A	-	downstream	PA3462,PA3463,PA3464			het	167	91	0.74	hom	150	93	0.88	sensor/response regulator hybrid protein;hypothetical protein PA3463;hypothetical protein PA3464;
INDEL	3874542	3874545	GATA	GTA	downstream	PA3462,PA3463,PA3464			hom	214	194	0.93	-	-	-	-	sensor/response regulator hybrid protein;hypothetical protein PA3463;hypothetical protein PA3464;
INDEL	3874543	3874543	A	-	downstream	PA3462,PA3463,PA3464			-	-	-	-	hom	214	229	0.93	sensor/response regulator hybrid protein;hypothetical protein PA3463;hypothetical protein PA3464;
INDEL	4009195	4009195	-	G	upstream;downstream	PA3577;PA3576,PA3578			-	-	-	-	hom	214	336	1	hypothetical protein PA3577;hypothetical protein PA3576;hypothetical protein PA3578;
INDEL	4016233	4016234	CG	CTG	upstream;downstream	PA3584;PA3583			hom	139	187	1	-	-	-	-	glycerol-3-phosphate dehydrogenase;glycerol-3-phosphate regulon repressor;
INDEL	4016233	4016233	-	T	upstream;downstream	PA3584;PA3583			-	-	-	-	hom	214	179	1	glycerol-3-phosphate dehydrogenase;glycerol-3-phosphate regulon repressor;
INDEL	4168846	4168849	AGTG	ATG	upstream;downstream	PA3723;PA3724			hom	214	378	1	-	-	-	-	FMN oxidoreductase;elastase LasB;
INDEL	4168847	4168847	G	-	upstream;downstream	PA3723;PA3724			-	-	-	-	hom	214	425	1	FMN oxidoreductase;elastase LasB;
INDEL	4170752	4170752	-	GTGT	upstream;downstream	PA3724;PA3725			-	-	-	-	hom	17.3	2	1	elastase LasB;single-stranded-DNA-specific exonuclease RecJ;
INDEL	4263829	4263829	-	CGAGCG	exonic	PA3804	nonframeshift insertion	PA3804:PA3804.t01:exon1:c.705_706insCGCTCG:p.P235delinsPAR,	-	-	-	-	het	217	429	0.79	hypothetical protein PA3804;
INDEL	4263833	4263833	-	AGGGAG	exonic	PA3804	nonframeshift insertion	PA3804:PA3804.t01:exon1:c.701_702insCTCCCT:p.A234delinsAPS,	het	218	379	0.79	-	-	-	-	hypothetical protein PA3804;
INDEL	4267358	4267358	T	-	upstream;downstream	PA3806,PA3807,PA3808;PA3809,PA3810			-	-	-	-	hom	214	471	1	dual-specificity RNA methyltransferase RlmN;nucleoside diphosphate kinase;hypothetical protein PA3808;(2Fe-2S) ferredoxin;chaperone protein HscA;
INDEL	4267359	4267359	A	-	upstream;downstream	PA3806,PA3807,PA3808;PA3809,PA3810			hom	214	462	1	-	-	-	-	dual-specificity RNA methyltransferase RlmN;nucleoside diphosphate kinase;hypothetical protein PA3808;(2Fe-2S) ferredoxin;chaperone protein HscA;
INDEL	4310908	4310928	ACCCGCGCCGCCCCGGAGCGC	-	exonic	PA3849	frameshift deletion	PA3849:PA3849.t01:exon1:c.1005_1005del:p.335_335del,	-	-	-	-	het	217	392	0.81	nucleoid-associated protein NdpA;
INDEL	4310913	4310933	CGCCGCCCCGGAGCGCCGCCG	-	downstream	PA3849,PA3850			hom	214	305	1	-	-	-	-	nucleoid-associated protein NdpA;hypothetical protein PA3850;
INDEL	4505479	4505479	C	-	upstream;downstream	PA4024;PA4023			hom	214	393	1	-	-	-	-	ethanolamine ammonia-lyase large subunit;transporter;
INDEL	4505480	4505480	A	-	upstream;downstream	PA4024;PA4023			-	-	-	-	hom	214	398	1	ethanolamine ammonia-lyase large subunit;transporter;
INDEL	4541642	4541653	GCCACGAACACG	-	exonic	PA4063	nonframeshift deletion	PA4063:PA4063.t01:exon1:c.371_382del:p.124_128del,	-	-	-	-	het	217	357	0.71	hypothetical protein PA4063;
INDEL	4541642	4541666	GCCACGAACACGAACACGAACACGA	GACACGAACACGA	exonic	PA4063	nonframeshift substitution	PA4063:PA4063.t01:exon1:c.371_395GACACGAACACGA,	het	217	326	0.72	-	-	-	-	hypothetical protein PA4063;
INDEL	4569314	4569318	TGACC	TC	exonic	PA4086	nonframeshift substitution	PA4086:PA4086.t01:exon1:c.306_310GA,	-	-	-	-	hom	214	324	1	fimbrial subunit CupB1;
INDEL	4569315	4569317	GAC	-	exonic	PA4086	nonframeshift deletion	PA4086:PA4086.t01:exon1:c.307_309del:p.103_103del,	hom	214	247	1	-	-	-	-	fimbrial subunit CupB1;
INDEL	4590643	4590643	-	CCTTGCCCTCCCCGC	exonic	PA4107	nonframeshift insertion	PA4107:PA4107.t01:exon1:c.221_222insGCGGGGAGGGCAAGG:p.C74delinsCGEGKG,	-	-	-	-	het	217	357	0.57	hypothetical protein PA4107;
INDEL	4590653	4590653	-	CTCGCACTTGCCCTC	exonic	PA4107	nonframeshift insertion	PA4107:PA4107.t01:exon1:c.211_212insGAGGGCAAGTGCGAG:p.E71delinsEGKCEE,	het	217	320	0.62	-	-	-	-	hypothetical protein PA4107;
INDEL	4591278	4591278	G	-	exonic	PA4108	frameshift deletion	PA4108:PA4108.t01:exon1:c.92delG:p.R31fs,	hom	12.5	2	1	-	-	-	-	cyclic di-GMP phosphodiesterase;
INDEL	4662669	4662669	-	CGCCCCGCTCATGCACC	upstream;downstream	PA4165;PA4166,PA4167			-	-	-	-	hom	214	312	1	transcriptional regulator;acetyltransferase;2,5-diketo-D-gluconate reductase B;
INDEL	4662669	4662669	-	CGCCCCGCTCATGCACT	upstream;downstream	PA4165;PA4166,PA4167			het	217	350	0.77	-	-	-	-	transcriptional regulator;acetyltransferase;2,5-diketo-D-gluconate reductase B;
INDEL	4699813	4699813	-	AGCGTTGACG	upstream;downstream	PA4200;PA4199			hom	219	332	0.82	-	-	-	-	hypothetical protein PA4200;acyl-CoA dehydrogenase;
INDEL	4699813	4699813	-	AGCGTTGTCG	upstream;downstream	PA4200;PA4199			-	-	-	-	hom	214	374	1	hypothetical protein PA4200;acyl-CoA dehydrogenase;
INDEL	4739501	4739501	-	CGCGCCCAGGGCAACGGCAGATCGGCGGGC	exonic	PA4226	nonframeshift insertion	PA4226:PA4226.t01:exon1:c.1611_1612insGCCCGCCGATCTGCCGTTGCCCTGGGCGCG:p.Q537delinsQPADLPLPWAR,	-	-	-	-	het	217	424	0.19	dihydroaeruginoic acid synthetase;
INDEL	4739534	4739534	-	TCCCAGGGCAACGGCAGATCGGCGGGCTGC	exonic	PA4226	nonframeshift insertion	PA4226:PA4226.t01:exon1:c.1578_1579insGCAGCCCGCCGATCTGCCGTTGCCCTGGGA:p.G526delinsGQPADLPLPWE,	hom	214	88	1	-	-	-	-	dihydroaeruginoic acid synthetase;
INDEL	4850514	4850514	-	AGACGC	exonic	PA4321	nonframeshift insertion	PA4321:PA4321.t01:exon1:c.473_474insAGACGC:p.A158delinsADA,	het	218	354	0.77	-	-	-	-	hypothetical protein PA4321;
INDEL	4850516	4850516	-	CCGCCG	exonic	PA4321	nonframeshift insertion	PA4321:PA4321.t01:exon1:c.475_476insCCGCCG:p.D159delinsAAD,	-	-	-	-	het	217	463	0.76	hypothetical protein PA4321;
INDEL	4888194	4888194	-	G	upstream;downstream	PA4358,PA4359,PA4360a;PA4361			hom	214	356	1	-	-	-	-	ferrous iron transporter B;ferrous iron transporter A;hypothetical protein PA4360a;oxidoreductase;
INDEL	4888194	4888195	AC	AGC	upstream;downstream	PA4358,PA4359,PA4360a;PA4361			-	-	-	-	hom	214	444	1	ferrous iron transporter B;ferrous iron transporter A;hypothetical protein PA4360a;oxidoreductase;
INDEL	5038860	5038860	-	G	upstream;downstream	PA4501;PA4500			hom	11.5	2	1	-	-	-	-	glycine-glutamate dipeptide porin OpdP;ABC transporter;
INDEL	5069525	5069525	-	AGC	exonic	PA4525	nonframeshift insertion	PA4525:PA4525.t01:exon1:c.7_8insGCT:p.A3delinsAA,	-	-	-	-	hom	14.9	5	1	type 4 fimbrial protein PilA;
INDEL	5264290	5264290	T	-	upstream	PA4690a			hom	20.5	418	0.59	-	-	-	-	paraquat-inducible protein A;
INDEL	5446402	5446402	-	CACCTCGCCCGC	exonic	PA4851	nonframeshift insertion	PA4851:PA4851.t01:exon1:c.224_225insCACCTCGCCCGC:p.A75delinsATSPA,	het	219	405	0.81	-	-	-	-	hypothetical protein PA4851;
INDEL	5446402	5446402	-	CACCCCGCCCGC	exonic	PA4851	nonframeshift insertion	PA4851:PA4851.t01:exon1:c.224_225insCACCCCGCCCGC:p.A75delinsATPPA,	-	-	-	-	het	217	406	0.81	hypothetical protein PA4851;
INDEL	5506847	5506847	-	G	upstream;downstream	PA4907;PA4908			-	-	-	-	hom	20.3	3	1	short-chain dehydrogenase;ornithine cyclodeaminase;
INDEL	5527058	5527060	CTG	-	exonic	PA4927	nonframeshift deletion	PA4927:PA4927.t01:exon1:c.1338_1340del:p.446_447del,	hom	25.6	6	1	-	-	-	-	hypothetical protein PA4927;
INDEL	5689962	5689962	-	C	upstream;downstream	PA5051;PA5050			-	-	-	-	het	20.5	65	0.28	arginine--tRNA ligase;primosome assembly protein PriA;
INDEL	5701156	5701156	-	GGGGTTCGCCGC	exonic	PA5060	nonframeshift insertion	PA5060:PA5060.t01:exon1:c.532_533insGCGGCGAACCCC:p.A178delinsAANPA,	-	-	-	-	het	217	396	0.76	polyhydroxyalkanoate synthesis protein PhaF;
INDEL	5701156	5701156	-	GGGTTTAGCCGC	exonic	PA5060	nonframeshift insertion	PA5060:PA5060.t01:exon1:c.532_533insGCGGCTAAACCC:p.A178delinsAAKPA,	het	217	364	0.71	-	-	-	-	polyhydroxyalkanoate synthesis protein PhaF;
INDEL	6039774	6039774	T	-	upstream	PA5369			hom	20.5	459	0.58	-	-	-	-	phosphate ABC transporter substrate-binding protein;
INDEL	6049126	6049126	G	-	upstream;downstream	PA5372;PA5373			hom	214	420	1	-	-	-	-	choline dehydrogenase;betaine aldehyde dehydrogenase;
INDEL	6049127	6049127	T	-	upstream;downstream	PA5372;PA5373			-	-	-	-	hom	214	455	1	choline dehydrogenase;betaine aldehyde dehydrogenase;
INDEL	6107524	6107527	AATT	-	exonic	PA5427	frameshift deletion	PA5427:PA5427.t01:exon1:c.414_417del:p.138_139del,	hom	25.2	2	1	-	-	-	-	alcohol dehydrogenase;
INDEL	6110949	6110949	-	CT	downstream	PA5429,PA5430			-	-	-	-	hom	133	84	1	aspartate ammonia-lyase;hypothetical protein PA5430;
INDEL	6110949	6110950	AG	ACTG	downstream	PA5429,PA5430			hom	65.5	9	1	-	-	-	-	aspartate ammonia-lyase;hypothetical protein PA5430;
INDEL	6226261	6226261	-	CGCGCCA	upstream	PA5531,PA5533			het	217	397	0.78	-	-	-	-	transporter TonB;hypothetical protein PA5533;
INDEL	6226270	6226270	-	AGCCAGC	upstream	PA5531,PA5533			-	-	-	-	het	217	544	0.78	transporter TonB;hypothetical protein PA5533;
SNV	14187	14187	A	C	upstream;downstream	PA0009,PA0011;PA0010			hom	34.3	5	1	-	-	-	-	glycine--tRNA ligase subunit alpha;lipid A biosynthesis lauroyl acyltransferase;DNA-3-methyladenine glycosidase I;
SNV	45728	45728	G	A	exonic	PA0041	nonsynonymous SNV	PA0041:PA0041.t01:exon1:c.G2815A:p.V939I,	het	225	726	0.5	-	-	-	-	hemagglutinin;
SNV	46550	46550	G	A	exonic	PA0041	nonsynonymous SNV	PA0041:PA0041.t01:exon1:c.G3637A:p.V1213I,	-	-	-	-	hom	143	261	1	hemagglutinin;
SNV	46895	46895	A	G	exonic	PA0041	nonsynonymous SNV	PA0041:PA0041.t01:exon1:c.A3982G:p.I1328V,	-	-	-	-	het	32	204	0.52	hemagglutinin;
SNV	53967	53967	C	T	upstream;downstream	PA0041a;PA0041			-	-	-	-	het	144	76	0.42	transposase;hemagglutinin;
SNV	116573	116573	G	C	exonic	PA0095	nonsynonymous SNV	PA0095:PA0095.t01:exon1:c.G1275C:p.M425I,	-	-	-	-	het	188	191	0.36	hypothetical protein PA0095;
SNV	120293	120293	A	G	exonic	PA0099	nonsynonymous SNV	PA0099:PA0099.t01:exon1:c.A130G:p.I44V,	hom	167	11	1	-	-	-	-	hypothetical protein PA0099;
SNV	169339	169339	T	C	upstream;downstream	PA0149,PA0150;PA0148			-	-	-	-	hom	222	417	0.98	ECF subfamily sigma-70 factor;transmembrane sensor;adenosine deaminase;
SNV	264683	264683	C	T	downstream	PA0234,PA0235			-	-	-	-	het	225	183	0.55	hypothetical protein PA0234;4-hydroxybenzoate transporter PcaK;
SNV	276529	276529	G	T	exonic	PA0244	nonsynonymous SNV	PA0244:PA0244.t01:exon1:c.C806A:p.T269K,	hom	222	341	1	-	-	-	-	shikimate 5-dehydrogenase;
SNV	276530	276530	T	C	exonic	PA0244	nonsynonymous SNV	PA0244:PA0244.t01:exon1:c.A805G:p.T269A,	hom	222	348	1	-	-	-	-	shikimate 5-dehydrogenase;
SNV	286242	286242	C	T	upstream;downstream	PA0254;PA0255,PA0256			-	-	-	-	hom	106	6	1	hypothetical protein PA0254;hypothetical protein PA0255;hypothetical protein PA0256;
SNV	296879	296879	T	G	upstream;downstream	PA0262;PA0263			het	3.01	501	0.38	-	-	-	-	hypothetical protein PA0262;secreted protein Hcp;
SNV	296894	296894	C	T	upstream;downstream	PA0262;PA0263			-	-	-	-	het	16.1	514	0.35	hypothetical protein PA0262;secreted protein Hcp;
SNV	471541	471541	C	T	exonic	PA0424	nonsynonymous SNV	PA0424:PA0424.t01:exon1:c.G209A:p.R70Q,	-	-	-	-	hom	222	448	1	multidrug resistance operon repressor MexR;
SNV	547319	547319	G	A	upstream;downstream	PA0485;PA0486			hom	222	335	1	-	-	-	-	hypothetical protein PA0485;serine/threonine protein kinase;
SNV	851705	851705	G	C	upstream	PA0781,PA0782			-	-	-	-	hom	212	13	1	hypothetical protein PA0781;bifunctional proline dehydrogenase/pyrroline-5-carboxylate dehydrogenase;
SNV	901517	901517	A	G	upstream;downstream	PA0826;PA0827			-	-	-	-	hom	222	451	1	hypothetical protein PA0826;hypothetical protein PA0827;
SNV	1061368	1061368	A	G	exonic	PA0978	nonsynonymous SNV	PA0978:PA0978.t01:exon1:c.T667C:p.W223R,	het	118	1053	0.26	-	-	-	-	hypothetical protein PA0978;
SNV	1061545	1061545	C	T	exonic	PA0978	nonsynonymous SNV	PA0978:PA0978.t01:exon1:c.G490A:p.E164K,	het	73	986	0.32	-	-	-	-	hypothetical protein PA0978;
SNV	1069183	1069183	C	T	exonic	PA0987	nonsynonymous SNV	PA0987:PA0987.t01:exon1:c.C695T:p.T232I,	het	225	1138	0.59	-	-	-	-	hypothetical protein PA0987;
SNV	1311431	1311431	T	G	upstream;downstream	PA1209,PA1210;PA1211,PA1212			-	-	-	-	hom	67	8	1	hypothetical protein PA1209;quercetin 2,3-dioxygenase;hypothetical protein PA1211;major facilitator superfamily transporter;
SNV	1474171	1474171	G	A	upstream	PA1361,PA1362,PA1363			-	-	-	-	het	225	888	0.54	multidrug resistance protein PmpM;hypothetical protein PA1362;ECF subfamily sigma-70 factor;
SNV	1643274	1643274	C	T	exonic	PA1511	nonsynonymous SNV	PA1511:PA1511.t01:exon1:c.G752A:p.G251D,	hom	222	407	0.9	-	-	-	-	hypothetical protein PA1511;
SNV	2039330	2039330	G	A	exonic	PA1874	nonsynonymous SNV	PA1874:PA1874.t01:exon1:c.G2890A:p.G964S,	-	-	-	-	hom	138	11	1	hypothetical protein PA1874;
SNV	2039331	2039331	G	C	exonic	PA1874	nonsynonymous SNV	PA1874:PA1874.t01:exon1:c.G2891C:p.G964A,	-	-	-	-	het	115	10	0.8	hypothetical protein PA1874;
SNV	2041412	2041412	A	C	exonic	PA1874	nonsynonymous SNV	PA1874:PA1874.t01:exon1:c.A4972C:p.I1658L,	-	-	-	-	het	124	518	0.25	hypothetical protein PA1874;
SNV	2041634	2041634	G	T	exonic	PA1874	nonsynonymous SNV	PA1874:PA1874.t01:exon1:c.G5194T:p.A1732S,	het	225	623	0.46	-	-	-	-	hypothetical protein PA1874;
SNV	2071024	2071024	C	G	exonic	PA1899	nonsynonymous SNV	PA1899:PA1899.t01:exon1:c.C340G:p.Q114E,	hom	222	407	0.94	-	-	-	-	phenazine biosynthesis protein PhzA;
SNV	2077032	2077032	T	C	downstream	PA1904,PA1905,PA1906,PA1907			-	-	-	-	het	225	519	0.73	trans-2,3-dihydro-3-hydroxyanthranilate isomerase;pyridoxamine 5\'-phosphate oxidase;hypothetical protein PA1906;hypothetical protein PA1907;
SNV	2119131	2119131	T	C	exonic	PA1938	nonsynonymous SNV	PA1938:PA1938.t01:exon1:c.T206C:p.L69S,	het	39	548	0.24	-	-	-	-	hypothetical protein PA1938;
SNV	2119289	2119289	C	T	exonic	PA1938	stopgain SNV	PA1938:PA1938.t01:exon1:c.C364T:p.Q122X,	-	-	-	-	het	8.64	520	0.32	hypothetical protein PA1938;
SNV	2119409	2119409	G	A	exonic	PA1938	nonsynonymous SNV	PA1938:PA1938.t01:exon1:c.G484A:p.E162K,	-	-	-	-	hom	100	470	0.46	hypothetical protein PA1938;
SNV	2149425	2149425	T	C	upstream;downstream	PA1964,PA1966;PA1965,PA1967			-	-	-	-	hom	61.1	6	1	ABC transporter ATP-binding protein;hypothetical protein PA1966;hypothetical protein PA1965;hypothetical protein PA1967;
SNV	2241591	2241591	T	C	upstream;downstream	PA2047,PA2048;PA2049			-	-	-	-	het	34	19	0.63	transcriptional regulator;hypothetical protein PA2048;hypothetical protein PA2049;
SNV	2277342	2277342	T	G	upstream;downstream	PA2073;PA2072			-	-	-	-	hom	21.5	4	1	transporter membrane subunit;hypothetical protein PA2072;
SNV	2329250	2329250	G	A	upstream	PA2117,PA2118			hom	222	349	1	-	-	-	-	hypothetical protein PA2117;O6-methylguanine-DNA methyltransferase;
SNV	2329253	2329253	C	T	upstream	PA2117,PA2118			hom	222	352	1	-	-	-	-	hypothetical protein PA2117;O6-methylguanine-DNA methyltransferase;
SNV	2330587	2330587	C	G	downstream	PA2118,PA2118a,PA2119			hom	222	391	1	-	-	-	-	O6-methylguanine-DNA methyltransferase;hypothetical protein PA2118a;alcohol dehydrogenase;
SNV	2556769	2556769	C	T	upstream;downstream	PA2319;PA2317,PA2318			-	-	-	-	het	225	207	0.63	transposase;oxidoreductase;hypothetical protein PA2318;
SNV	2558316	2558316	T	C	downstream	PA2319,PA2320			-	-	-	-	hom	15.1	9	1	transposase;GntR family transcriptional regulator;
SNV	2558337	2558337	A	C	downstream	PA2319,PA2320			-	-	-	-	hom	74	12	1	transposase;GntR family transcriptional regulator;
SNV	2558404	2558404	C	T	downstream	PA2319,PA2320			-	-	-	-	hom	5.29	19	0.53	transposase;GntR family transcriptional regulator;
SNV	2558492	2558492	T	C	downstream	PA2319,PA2320			hom	59.1	8	1	-	-	-	-	transposase;GntR family transcriptional regulator;
SNV	2558666	2558666	C	T	downstream	PA2319,PA2320			-	-	-	-	het	225	648	0.44	transposase;GntR family transcriptional regulator;
SNV	2558846	2558846	G	A	downstream	PA2319,PA2320			het	225	306	0.8	hom	222	352	0.81	transposase;GntR family transcriptional regulator;
SNV	2568550	2568550	C	T	upstream;downstream	PA2326;PA2327			hom	222	355	0.85	het	225	460	0.79	hypothetical protein PA2326;ABC transporter permease;
SNV	2568552	2568552	G	A	upstream;downstream	PA2326;PA2327			hom	222	353	0.86	het	225	466	0.79	hypothetical protein PA2326;ABC transporter permease;
SNV	2705446	2705446	G	A	upstream;downstream	PA2422,PA2423;PA2421			-	-	-	-	het	225	740	0.41	hypothetical protein PA2422;hypothetical protein PA2423;hypothetical protein PA2421;
SNV	2705500	2705500	G	A	upstream;downstream	PA2422,PA2423;PA2421			het	41	544	0.18	-	-	-	-	hypothetical protein PA2422;hypothetical protein PA2423;hypothetical protein PA2421;
SNV	2759332	2759332	C	T	downstream	PA2458,PA2459,PA2460			-	-	-	-	hom	157	10	1	hypothetical protein PA2458;hypothetical protein PA2459;hypothetical protein PA2460;
SNV	2760738	2760738	A	G	upstream;downstream	PA2459,PA2460;PA2461			het	209	13	0.92	-	-	-	-	hypothetical protein PA2459;hypothetical protein PA2460;hypothetical protein PA2461;
SNV	2760740	2760740	A	G	upstream;downstream	PA2459,PA2460;PA2461			hom	222	13	1	-	-	-	-	hypothetical protein PA2459;hypothetical protein PA2460;hypothetical protein PA2461;
SNV	2760743	2760743	G	A	upstream;downstream	PA2459,PA2460;PA2461			hom	222	13	1	-	-	-	-	hypothetical protein PA2459;hypothetical protein PA2460;hypothetical protein PA2461;
SNV	2763516	2763516	T	C	exonic	PA2462	nonsynonymous SNV	PA2462:PA2462.t01:exon1:c.A15289G:p.M5097V,	-	-	-	-	hom	120	8	1	hypothetical protein PA2462;
SNV	2775335	2775335	G	T	exonic	PA2462	nonsynonymous SNV	PA2462:PA2462.t01:exon1:c.C3470A:p.A1157D,	-	-	-	-	hom	13.2	16	1	hypothetical protein PA2462;
SNV	2776194	2776194	T	C	exonic	PA2462	nonsynonymous SNV	PA2462:PA2462.t01:exon1:c.A2611G:p.T871A,	hom	222	357	0.99	-	-	-	-	hypothetical protein PA2462;
SNV	3226328	3226328	C	G	exonic	PA2873	nonsynonymous SNV	PA2873:PA2873.t01:exon1:c.G1060C:p.E354Q,	-	-	-	-	hom	222	406	1	protein-glutamine gamma-glutamyltransferase;
SNV	3226329	3226329	G	C	exonic	PA2873	nonsynonymous SNV	PA2873:PA2873.t01:exon1:c.C1059G:p.D353E,	-	-	-	-	hom	222	405	1	protein-glutamine gamma-glutamyltransferase;
SNV	3477817	3477817	C	T	exonic	PA3097	nonsynonymous SNV	PA3097:PA3097.t01:exon1:c.G812A:p.S271N,	-	-	-	-	hom	222	10	1	type II secretion system protein K;
SNV	3477900	3477900	G	C	exonic	PA3097	nonsynonymous SNV	PA3097:PA3097.t01:exon1:c.C729G:p.D243E,	-	-	-	-	hom	166	9	1	type II secretion system protein K;
SNV	3477901	3477901	T	G	exonic	PA3097	nonsynonymous SNV	PA3097:PA3097.t01:exon1:c.A728C:p.D243A,	-	-	-	-	hom	170	10	1	type II secretion system protein K;
SNV	3682879	3682879	G	A	exonic	PA3290	nonsynonymous SNV	PA3290:PA3290.t01:exon1:c.C1270T:p.P424S,	-	-	-	-	hom	222	12	1	hypothetical protein PA3290;
SNV	3682881	3682881	G	T	exonic	PA3290	nonsynonymous SNV	PA3290:PA3290.t01:exon1:c.C1268A:p.A423E,	-	-	-	-	hom	222	13	1	hypothetical protein PA3290;
SNV	3682882	3682882	C	T	exonic	PA3290	nonsynonymous SNV	PA3290:PA3290.t01:exon1:c.G1267A:p.A423T,	-	-	-	-	hom	222	13	1	hypothetical protein PA3290;
SNV	3780335	3780335	A	G	downstream	PA3368,PA3369,PA3370,PA3371,PA3372,PA3373			hom	38.1	6	1	-	-	-	-	acetyltransferase;hypothetical protein PA3369;hypothetical protein PA3370;hypothetical protein PA3371;carbon-phosphorus lyase complex accessory protein;hypothetical protein PA3373;
SNV	3780339	3780339	C	T	downstream	PA3368,PA3369,PA3370,PA3371,PA3372,PA3373			hom	204	267	1	-	-	-	-	acetyltransferase;hypothetical protein PA3369;hypothetical protein PA3370;hypothetical protein PA3371;carbon-phosphorus lyase complex accessory protein;hypothetical protein PA3373;
SNV	3841838	3841838	T	C	downstream	PA3433,PA3434			hom	222	302	0.78	-	-	-	-	transcriptional regulator;transposase;
SNV	3841955	3841955	A	G	downstream	PA3433,PA3434			-	-	-	-	hom	223	97	0.56	transcriptional regulator;transposase;
SNV	3873939	3873939	C	T	downstream	PA3462,PA3463,PA3464			-	-	-	-	het	225	267	0.7	sensor/response regulator hybrid protein;hypothetical protein PA3463;hypothetical protein PA3464;
SNV	3874004	3874004	A	G	downstream	PA3462,PA3463,PA3464			het	20	63	0.22	-	-	-	-	sensor/response regulator hybrid protein;hypothetical protein PA3463;hypothetical protein PA3464;
SNV	3874008	3874008	A	C	downstream	PA3462,PA3463,PA3464			het	71	57	0.3	-	-	-	-	sensor/response regulator hybrid protein;hypothetical protein PA3463;hypothetical protein PA3464;
SNV	3874447	3874447	T	C	downstream	PA3462,PA3463,PA3464			het	225	78	0.82	hom	222	86	0.8	sensor/response regulator hybrid protein;hypothetical protein PA3463;hypothetical protein PA3464;
SNV	3874458	3874458	G	A	downstream	PA3462,PA3463,PA3464			-	-	-	-	het	3.01	91	0.27	sensor/response regulator hybrid protein;hypothetical protein PA3463;hypothetical protein PA3464;
SNV	3874467	3874467	A	C	downstream	PA3462,PA3463,PA3464			-	-	-	-	het	16.1	111	0.25	sensor/response regulator hybrid protein;hypothetical protein PA3463;hypothetical protein PA3464;
SNV	3874573	3874573	A	G	downstream	PA3463,PA3464			hom	222	288	0.95	-	-	-	-	hypothetical protein PA3463;hypothetical protein PA3464;
SNV	3937148	3937148	C	A	upstream;downstream	PA3519;PA3520,PA3521			hom	222	365	1	-	-	-	-	hypothetical protein PA3519;hypothetical protein PA3520;hypothetical protein PA3521;
SNV	3937149	3937149	G	A	upstream;downstream	PA3519;PA3520,PA3521			hom	222	366	0.99	-	-	-	-	hypothetical protein PA3519;hypothetical protein PA3520;hypothetical protein PA3521;
SNV	4009195	4009195	T	G	upstream;downstream	PA3577;PA3576,PA3578			hom	174	19	1	-	-	-	-	hypothetical protein PA3577;hypothetical protein PA3576;hypothetical protein PA3578;
SNV	4170753	4170753	C	G	upstream;downstream	PA3724;PA3725			hom	222	241	1	-	-	-	-	elastase LasB;single-stranded-DNA-specific exonuclease RecJ;
SNV	4170754	4170754	C	T	upstream;downstream	PA3724;PA3725			hom	222	237	1	-	-	-	-	elastase LasB;single-stranded-DNA-specific exonuclease RecJ;
SNV	4170755	4170755	A	G	upstream;downstream	PA3724;PA3725			hom	222	239	1	-	-	-	-	elastase LasB;single-stranded-DNA-specific exonuclease RecJ;
SNV	4205153	4205153	C	T	exonic	PA3753	nonsynonymous SNV	PA3753:PA3753.t01:exon1:c.G106A:p.V36I,	hom	222	432	1	-	-	-	-	hypothetical protein PA3753;
Type: type of site variation	Start: start site of variation	END: end site of variation	Ref: base sequence of PAO1; -: no nucleotide	obs: base sequence of CSP18/ARP36	Gene locus: gene or closest gene to the mutation site	ExonicFunc: mutation types of functional region	AAchange: Base and amino acid mutation information (NCBI sequence number: base mutation: amino acid mutation)	information of CSP18 strain: hom/het: homozygous/heterozygous;-:same to PAO1 strain				information of ARP36 strain: hom/het: homozygous/heterozygous;-:same to PAO1 strain
